# Supplementary material for: Intranasally administrated fusion-inhibitory lipopeptides block SARS-CoV-2 infection in mice and enable long-term protective immunity
Source: Commun Biol. 2025 Jan 15;8:57. doi: 10.1038/s42003-025-07491-4 (PMC11735783; doi:10.1038/s42003-025-07491-4)
Supplement: Supplementary file 4 — Supplementary data file [file 42003_2025_7491_MOESM4_ESM.xlsx]

## Sheet: Figure 1
Figure 1C	Fusion Assay
	Dimer-PEG4			Monomer-PEG24			Ctrl HRC4
1000	100	100	100	100	100	100	35	34	43
200	99	98	98	100	98	100	0	0	0
40	92	93	89	91	91	93	0	0	0
8	0	2	8	53	59	56	0	0	0
1.6	0	0	0	0	8	11	0	0	0
0.32	0	0	0	0	0	0	0	0	0
0.064	0	0	0	0	0	0	2	0	0
Figure 1D	Plaque Assay
	Dimer-PEG4			Monomer-PEG24			Ctrl HRC4
1000	93.3	100	100	95.6	100	100	2	2	2
200	100	95.5	91.3	95.6	96.2	86.3	2	2	2
40	53.3	50	56.5	53.3	62.3	70.6	2	2	2
8	-46,7*	41	8.7	35.6	37.7	66.7	2	2	2
1.6	-33,3*	-22,7*	13	24.4	-13,2*	9.8	2	2	2
Figure 1E	Mice OLC Wuhan Delta
	Dimer-PEG4						Monomer-PEG24								Ctrl HRC4
SARS-CoV2 Wuhan D614	99.91	94.68	99.92	94.8			99.36	93.61	95.17	98.82	95.09	99.86	40.03	97.4	14.92	16.22	27.86	13.89	8.42
SARS-CoV2 Delta	69.36	46.63	70.94	43.3	44	71.95	72.01	44.32	96.4	97.98	81.59	77.26	62.78		0	0	0	0	21.91	0	0
Figure 1G	% infected area
	48h			72h
	Ctrl HRC4	Dimer-PEG4	Monomer-PEG24	Ctrl HRC4	Dimer-PEG4	Monomer-PEG24
	3.44	0.043	0.08	3.03	0.25	0.094
	2.51		0.54	1.32		0.11
	1.89		0.017	14		0.77
	0.76		0.58	1.92		0.19
	0.69		0.059

## Sheet: Figure 2
Figure 2B	Weight evolution Marseille			n Ctrl = 5F+6M / n Dimer = 5F / n PEG24 = 5M
Days	Ctrl											Dimer-PEG4					Monomer-PEG24
0	100	100	100	100	100	100	100	100	100	100	100	100	100	100	100	100	100	100	100	100	100
1	97.8	99.1	95	93.1	94.1	99.2	97.6	98	102.4	101.2	99.3	96.484	95.8	94.74	95.1	96.43	93	95.1	97	94	95.99
2	98.5	104.6	96.1	97.5	96.2	91.8	92.8	91.4	93.3	92.9	91.2	99.431	99.5	98.95	97.19	98.78	93.4	96.2	97.1	96.3	99.03
3	99.5	107.1	94.5	93.6	95.1	96.1	93.4	97.3	98.4	96.8	95.8	101.86	100	102.6	97.96	99.29	99.5	103	105	101	102.2
4	99.5	101.3	94.1	93.6	96.5	99.2	96.2	102.4	98.4	96.8	91.9	106.72	102	105.3	101.7	102.3	96.5	102	102	96.7	97.28
5	96.9	90.9	87.3	89.9	93.5	91	95.5	100.8	89.3	91.7	83.5	109.72	101	105.9	102.8	104.1	97.7	102	101	97.8	98.71
6	87.4	82.7	81.4	80.1	83.7	84.8	89.3	92.9	83	82.6	79.3	105.12	91.4	101.2	100.8	99.29	97.2	101	101	98.2	97.1
7	83.7	79.4	77.7	76.2	80.5	78.9	86.6	87.1	78.3	76.7	78.9	105.53	85.2	96.58	101.8	100.3	98.2	103	103	99.6	100.1
8		76.9	76.5	74.1	76.7	79.7			79.1	73.1	78.6	98.759	80.9	89.21	101.7	102.3	95	98.5	97.7	97.3	94.01
9												90.745	78.6	90.58	102.7	106.6	94.2	102	99.9	98.6	96.77
10												102.9		97.89	103.4	107.1	97.2	105	102	104	102
11												101.81		95.32	101.3	105.2	97.2	103	101	102	100.5
12												101.81		95.32	101.3	105.2	97.4	102	101	102	102.2
13												108.84		99.21	103.6	108.5	97.1	101	102	99.4	102.3
14												109.2		100.4	101.5	107.2
21												105.79		98.95	102.5	110	104	109	105	104	107.1
Figure 2C	Mice survival Marseille
M1	8	1
M2	8	1
M3	8	1
M4	9	1
M5	9	1
M6	9	1
M7	9	1
M8	9	1
M9	9	1
M10	9	1
M11	9	1
M1	10		1
M2	21		0
M3	21		0
M4	21		0
M5	21		0
M1	21			0
M2	21			0
M3	21			0
M4	21			0
M5	21			0
Figure 2D	Weight evolution Biovivo			n Ctrl = 3F+2M / n Dimer = 3F+2M / n PEG24 = 2F+3M
Days	Ctrl					Dimer-PEG4					Monomer-PEG24
0	100	100	100	100	100	100	100	100	100	100	100	100	100	100	100
1	97.006	98.295	94.762	100.95	100	97.872	93.176	96.714	95.096	94.497	98.413	97.788	96.257	99.248	97.769
2	101.23	100.58	100.5	98.113	99.138	98.345	93.647	98.122	96.802	94.877	98.413	98.673	95.544	100.25	97.769
3	103.66	101.72	100	101.44	101.74	99.291	96.471	100	98.081	97.154	101.13	100	95.9	102.26	100.2
4	97.059	99.435	97.5	101.9	95.726	99.764	96	98.592	98.081	97.533	102.04	100.44	96.257	102.26	100.61
5	91.515	92.045	88.718	93.953	90.179	97.872	98.353	100	98.934	100.19	100.23	97.788	96.97	103.26	99.797
6	93.377	89.506	93.064	91.089		94.563	99.294	99.061	98.507	99.81	100.68	100	97.326	103.26	94.929
7						95.981	97.882	100	99.36	89.184	99.32	99.115	96.97	102.76	88.844
8						97.4	99.765	100.47	101.07	84.25	100.23	91.593	95.544	104.26	83.976
9						98.345	101.18	102.35	99.787	78.937	98.413	80.531	94.831	106.77	80.73
10						94.563	101.18	99.061	98.081		98.866	75.664	95.9	104.76	82.353
11						90.307	99.765	96.714	97.655		97.959		95.9	106.77
12						90.307	99.294	97.183	97.655		88.889		96.613	104.76
13						91.253	101.65	99.531	98.507		87.528		95.544	106.27
14						93.144	98.824	98.122	96.375		78.458		96.613	108.27
15						98.818	102.59	100	98.934				95.544	108.77
16						95.035	98.824	98.122	98.081				96.257	109.77
17						95.508	100.24	99.061	96.802				97.683	110.28
18						98.818	101.65	99.531	97.228				96.613	109.27
19						100.71	102.12	100	97.228				96.97	108.77
20						97.4	102.59	98.592	97.228				96.257	108.27
21						95.508	100.71	96.714	97.228				97.683	110.28
Figure 2E	Mice survival Biovivo
	Days	Ctrl (n=5)	Dimer-PEG4 (n=5)	Monomer-PEG24 (n=5)
M1	8		1
M2	21		0
M3	21		0
M4	21		0
M5	21		0
M1	9			1
M2	9			1
M3	13			1
M4	21			0
M5	21			0
M1	5	1
M2	6	1
M3	6	1
M4	6	1
M5	7	1
Figure 2F	qPCR Lungs BH1-2-3
	Ctrl	Peptide
149
243	435000000
244	684000000
224		10700000
215		32500000
BH2 J2 M1		52600000
BH2 J2 M2		86200000
BH3 J2 M1	1640000000
BH3 J2 M2	137000000
Figure 2G	Swabs Biovivo
	Ctrl										Peptide
D2	980000	754000	455000	1900000	757000	1160000	1060000	2320000			69800	945	20600	14700	11100	231000	20800	5860	62400	14900	184000	67300	1	1	1
Figure 2H	qPCR Brains Biovivo
	Ctrl				Peptide
D2	1630000	4130000	1310000		1690000	385000	321000
D5	111000000000	82200000000	41100000000	44400000000	1400000	387000
Figure 2J	% infected area
Unifected	0.51	0.15	0.71	0.24	0.13
Ctrl	25.01	19.08	15.78	7.75	18.72	3	29.44	32.14	22.11	15.1	3.04	8.26	14.91	11.66	10.9	6.5	4.94
Peptide	0.09	0.04	0.07	0.22	0.02	0.19	3.54	1.66	1.51	2.28	1.36

## Sheet: Figure 3
Figure 3A-B	NCBI Sequence Read Archive (GEO under accession GSE223056)
Figure 3C	Cytokines
	Uninfected				Infected				Peptide
CXCL-10	1	1			284.009	189.979	47.8	275	6.71642	3.55011	3.15352	4.46482
MX1	1	1	1	1	27.4524	16.1201	11.7277	32.0205	2.12152	2.47731	1.98975	2.28843
IFIT1	1	1	1	1	20.9589	14.2812	11.5749	27.8848	1.11238	1.40768	0.510426	0.528795
CXCL-11	1	1			50.625	22.2917			9.8125	17.1042	38.5417	44.1667

## Sheet: Figure 4 
	Figure 4B	ELISA Ab anti Dimer	n = 24 (12 M and 12 F as indicated)
	Animal	SEX	D0	Std dev	D42	Std dev	cut-off
cohort1	1613	M	0.098	0.008	0.157	0.006	0.3
	1620	M	0.087	0.004	1.117	0.212	0.3
	1617	M	0.084	0.005	0.265	0.027	0.3
	1607	F	0.071	0	2.045	0.018	0.3
	1574	F	0.173	0.04	0.479	0.013	0.3
	1579	F	0.107	0.014	0.233	0.035	0.3
	1614	M	0.155	0.074	0.148	0.008	0.3
	1619	M	0.07	0.001	0.162	0.025	0.3
	1578	M	0.114	0.023	0.17	0	0.3
	1608	F	0.099	0.004	0.206	0.021	0.3
	1575	F	0.087	0.002	0.616	0.069	0.3
	1581	F	0.097	0.013	0.105	0.005	0.3
cohort 2	1778	M	0.111	0.00424264	0.5095	0.026163	0.3
	1727	M	0.098	0.00282843	0.2805	0.013435	0.3
	1676	M	0.1145	0.013435	0.468	0.019799	0.3
	1774	F	0.0945	0.000707107	0.462	0.0183848	0.3
	1730	F	0.108	0.0113137	0.2095	0.000707107	0.3
	1677	F	0.0995	0.00494975	0.5575	0.033234	0.3
	1772	M	0.104	0.00282843	0.391	0.0212132	0.3
	1781	M	0.1265	0.00141421	0.718	0.0353553	0.3
	1669	M	0.121	0.0155563	0.2535	0.0162635	0.3
	1775	F	0.11	0.00282843	0.3175	0.00353553	0.3
	1777	F	0.1025	0.00494975	0.438	0.00282843	0.3
	1673	F	0.092	0.00424264	0.2425	0.000707107	0.3
	Figure 4C	Weight evolution	n Groups 1-2-3 = 6M+6F / n Group 4 = 3M+3F
	Days	pretreat+pep+virus (1)												pretreat+virus (2)												pep+virus (3)						virus only (4)
	0	100	100	100	100	100	100	100	100	100	100	100	100	100	100	100	100	100	100	100	100	100	100	100	100	100	100	100	100	100	100	100	100	100	100	100	100
	1	101.814	101.041	100.352	98.1619	94.5722	99.1972	97.9968	94.8929	95.0229	102.567	100.601	89.988	100.238	100.951		98.7459	98.2301	99.1582	95.8852	98.668	96.2944	98.349	99.3148	99.5255	85.8777	96.0526	95.4505	90.9746	93.3387	100.75	98.0217	101.644	100.79	96.8059	97.9955	96.0863
	2	96.0784	92.3517	94.7765	86.6737	91.519	90.7853	98.155	95.9363	93.9359	93.908	99.4494	83.4464	100	101.358		99.8525	97.1485	100.808	95.311	98.7173	96.0441	99.3246	98.952	99.635	82.2261	83.6936	89.1343	86.917	89.1653	89.4952	98.634	102.84	99.9122	95.8231	99.2814	97.1246
	3	101.814	94.9011	97.7901	90.3853	96.1176	93.089	96.9953	96.5953	96.2815	91.2644	94.4945	85.361	99.5722	101.947		95.5367	95.4113	97.8788	95.311	98.668	94.0911	98.8743	97.5413	98.6861	81.3462	80.4981	89.3993	81.3045	84.1493	83.2538	90.5794	97.8575	97.2356	86.5918	91.1876	94.4089
	4	97.0588	97.8668	99.8493	91.8346	97.2484	95.986	95.4665	87.8638	96.5103	86.9732	95.8458	87.6346	92.2053	93.2096		86.7945	88.4956	87.9798							86.4056	86.5602	90.5919	87.2203	78.7319	84.1064	83.2313	95.2666	89.9956	81.046	86.3843	88.9377
	5	101.422	103.226	103.064	92.3294	101.772	101.92							81.5589	86.8266		81.3722	81.8748	81.3468	84.0191	81.4998	76.9654	90.4315	83.555	87.4088	91.641	93.0451	95.7155	93.5154	85.2327	90.1091	75.0824	82.1126	83.6771	76.4479	82.6399	80.7109
	6	103.775	106.712	102.913	95.7582	101.809	101.92	101.423	96.9797	101.831	95.8238	102.753	97.2078	73.4316	79.0856		77.7573	71.7142	74.2424	77.6555	74.0997	70.1052	84.6904	77.3478	81.2044	92.3009	93.938	97.8357	95.5252	92.9775	92.2237	68.6764	73.7917	75.6033	71.7445	73.0711	71.3658
	7	104.118	102.185	101.205	94.8038	100.641	101.815	100.422	102.252	104.462	96.5517	101.952	99.7607				74.8432		72.3232	75.6938		64.5468	79.6248	73.2769		92.2569	95.6767	95.7597	96.3974	95.4655	92.0873	67.4517	83.0593		68.3749	78.2148
	8	105.882	104.891	100.352	93.3192	99.3592	102.339	99.6837	103.624	103.089	96.0153	100.801	101.755				72.962									91.377	93.1391	94.523	98.7107	98.7159	90.9277
	9							103.848	105.327	104.92	99.0038	102.102	102.912
	10	103.529	108.741	104.52	96.748	104.297	103.525																			97.9762	94.9248	97.0406	99.8104	99.3579	92.5307
	11							102.636	107.194	101.773	97.0115	100	100.598
	Figure 4D	% survival americans
	Days	pretreat+pep+virus (1)	pretreat+virus (2)	pep+virus (3)	virus only (4)
	6				1
	6				1
	7				1
	7				1
	7				1
	7				1
	7				1
	8				1
	8				1
	8				1
	8				1
	8				1
	10			0
	10	0
	6		1
	6		1
	7		1
	7		1
	7		1
	7		1
	7		1
	7		1
	7		1
	7		1
	8		1
	9		1
	Figure 4E	qPCR organs at different days
		Brain												Lung												Liver												Kidney
	pretreat+pep+virus (1)	2.22016e+07	41746	871017		6.43372e+07		18704596	7.58861e+06	2.02549e+07	2.60605e+07	8.7709e+06		2.24316e+07	2.18628e+06	1.89921e+07	3.51052e+06	6.52733e+06	1.83139e+06		3.0603e+07	3.74811e+07	2.72254e+07	1.16522e+07	1.96834e+07			2.03359e+06	2.47152e+07		25953.8	3.0603e+07	3.74811e+07	2.72254e+07	1.16522e+07	1.96834e+07		4.47493e+07				4.47493e+07		3.0603e+07	3.74811e+07	2.72254e+07	1.16522e+07	1.96834e+07
	pretreat+virus (2)	3.0225e+07				629046	1.64427e+07	4.76657e+07	175569377	157109341	102104307	2.3849e+06		25516547	2.341e+07	998657	1.88463e+07	1.30493e+07	1.89217e+07		121821533	2.69014e+07	129820077	4.47493e+07	2.19854e+07		1.09021e+07		219675		184674	121821533	2.69014e+07	129820077	4.47493e+07	2.19854e+07		3.0603e+07			16522191	1.96834e+07		4.47493e+07	121821533	2.69014e+07	129820077	4.47493e+07
	pep+virus (3)	2.86785e+07	2.67053e+07	4.72474e+06	302374	6.753e+06		2.04837e+06	3.66964e+06	1.01759e+07	2.20391e+07	5.93933e+06		1.35639e+07	2.91157e+07	3.70036e+07	4.20456e+06	1.673e+06	5.91104e+07	2.19854e+07	2.91914e+07	5.82765e+07	1.02262e+07	6.57688e+07	5.91104e+07		12288430	12099120	2.35615e+07		1.7444e+07	2.19854e+07	2.91914e+07	5.82765e+07	1.02262e+07	6.57688e+07	5.91104e+07	2.19854e+07	2.91914e+07	52764933	1.02262e+07	6.57688e+07	5.91104e+07	2.19854e+07	2.91914e+07	5.82765e+07	1.02262e+07	6.57688e+07	5.91104e+07
	virus only (4)	1.30813e+07	77926256	8.7901e+07	5.40111e+07	6.15529e+07		185386491	183063391	134212049	154940974	6.15529e+07				5.22947e+07	1.06646e+07	4.47493e+07	6.62601e+07	152304920	145451844		145328072	4.47493e+07	6.62601e+07		1.63706e+07	1.12493e+06	1.02846e+07	145328072	4.47493e+07	152304920	145451844	4.47493e+07	145328072	4.47493e+07	6.62601e+07	152304920	145451844	4.47493e+07	145328072	4.47493e+07	6.62601e+07	152304920	145451844	4.47493e+07	145328072	4.47493e+07	6.62601e+07
[truncated: 10 more columns]

## Sheet: Figure 5 
Figure 5B	Weight evolution		n Ctrl = 4F+4M / n Dimer = 6F+6M
Days	Ctrl								Dimer-PEG4
0	100	100	100	100	100	100	100	100	100	100	100	100	100	100	100	100	100	100	100	100
1	101.67	99.1304	98.6894	101.853	106.54	100	101.808	104.879	102.632	100.426	104.227	100.169	101.046	100.2	91.6822	99.0087	86.9521	87.613	85.6814	86.4507
2	102.564	98.4928	96.5487	99.3824	107.683	101.804	103.711	104.765	94.5789	96.6472	98.2879	98.8191	91.1102	92.6282	93.1099	86.6791	80.0714	83.9512	87.5691	78.0109
3	99.0459	94.8406	95.3692	97.8386	105.46	99.5626	102.807	94.7761	87.6842	88.4513	88.9781	95.2341	85.5994	87.5	83.9851	76.456	75.2803	83.047	81.0773	77.3723
4	97.9129	94.5507	95.2818	95.9859	96.3175	86.7687	84.9191	79.3915	90	82.5971	96.7362	89.4137	83.0652	79.5673	82.3091	72.7385		78.1646	77.2099	77.3723
5	85.6887	84.2319	87.287	85.0463	88.5079	76.4899	74.7383	74.4546	87.4737	76.6897	85.2327	89.2872	81.5366	77.7644	81.1918	71.8711		80.1989	72.3757	77.281
6	77.5194	74.4348	79.0301	77.371	80.7619		54.2341		94.8947	75.9979	84.4837	83.0451	77.4336	77.4038	77.7157	68.0917		78.3906	69.9816	79.0146
7	71.3775	69.1014	71.2975	69.5633					91.6842	74.7206	81.6479	75.7486	73.3307	75.7612	74.3017	66.2949		69.123	69.5212	77.8741
8									86.8947	72.645	77.0465	71.8262	68.4232	73.8782	73.0602				71.2247	74.4526
9									91.1053	71.1016	74.3713		67.4578	71.1138	76.9088				70.5341	77.5091
10									94.7895	70.0905	76.5115			71.0737
Figure 5C	Survival of Cohort 4 + 5 Mortality
	Days post infection	Ctrl	Dimer-PEG4
1230	6	1
1215	6	1
1210	6	1
1211	6	1
1295	6	1
1284	7	1
1305	7	1
1303	7	1
1304	4		1
1346	8		1
1217	8		1
1306	8		1
1219	9		1
1220	11		1
1221	11		1
1222	11		1
1224	11		1
1345	11		1
1307	11		1
1302	11		1
Figure 5D	qPCR lung D2 D5
	Ctrl	Peptide	Ctrl	Peptide
	468649166	1.65423e+06	393451807	543752763
	100.607	1.30477e+07	1.31635e+06	2.98801e+07
	222466717	2.47205e+07	406091328	554755378
	1.39432e+06	2.26649e+06	471219429	185810331
	396.764	6.97367e+06	328649476	1.50504e+07
			851603796	1723475985
Figure 5E	qPCR brain D2 D5
	Day 2		Day 5
	Ctrl	Peptide	Ctrl	Peptide
	337273	1283.36	124950000000	518758
	710339	1.66609e+06	1419473152	18204.5
	2536.66	8.92081	72735000000	653.455
			1832219154	10024.1
			165600000000	4.84668e+06
			25794000000	16139000000
Figure 5F	fold changelungTNFa
	Ctrl						pre-treated						post-treated
Day 2	0.0676	6.4285	0.4909	64.162	3.63356	0.2466	0.3759	0.6861	1.1635	1.5549	582.87	0.706	0.0021	1.7876		1.8265	2.1363	1.6168
Day 5	6.1866	5.675	4.8862	9.9077	4.37987	4.2286	9.127	9.9757	7.7552	3.7861		384.54	15.931	329.91	10.5	4.8096	3.9558	8.3092
	fold change Lung IL1B
	Ctrl						pre-treated						post-treated
Day 2	0.026	0.3848	0.3994	6e-06	1.3e-05	0.324	0.1004	0.4378	0.5917	0.193	3.9662	0.0553	0.0001	0.088		0.1788	0.0779	0.1572
Day 5	0.0514	0.0084	0.2382	0.4753	0.35803	1.2318	0.2012	0.0115	0.2503	0.159		0.3685	0.3979	0.9284	0.3386	0.8966	0.1512	0.5164
Figure 5G	fold change BrainTNFa
	Ctrl						pre-treated						post-treated
Day 2	1.89	2.04	0.25	0.03	0.01	0.64	60.85	1.16	25.06	1.3	0.51	0.04	0.69	5.46	0.6	0.03	1.12
Day 5	470.81	306.71	244.2	194.92		335.37	0.78	88.85	1.77	0.04	1.99	2.49	3.08	0.91	0.96	0.6	1.29
	fold change Brain IL1B
	Ctrl						pre-treated						post-treated
Day 2	0.8329	1.1354	1.2874	0.438	0.00235	0.5169	44.697	1.2006	17.424	1.9638	1.0596	0.4121	0.6444	7.9839	0.7575	1.1198	0.4418
Day 5	34.475	65.339	21.947	45.02	292.877	43.411	0.5244	40.286	3.097	1.5438	5.5321	1.4516	1.2469	1.622	1.106	0.6712	1.3473	45.251

## Sheet: Figure 6
Figure 6A	Survival after reinfection dimer
	Days	Ctrl (n=11)	Dimer-PEG4 (n=5)
M1	8	1
M2	8	1
M3	8	1
M4	9	1
M5	9	1
M6	9	1
M7	9	1
M8	9	1
M9	9	1
M10	9	1
M11	9	1
M1	10		1
	187		0
	187		0
	187		0
	187		0
Figure 6B	Survival after reinfection PEG-24
	Days	Ctrl (n=11)	Monomer-PEG24 (n=5)
M1	8	1
M2	8	1
M3	8	1
M4	9	1
M5	9	1
M6	9	1
M7	9	1
M8	9	1
M9	9	1
M10	9	1
M11	9	1
M1	21		0
M2	21		0
M3	21		0
M4	21		0
M5	21		0
	145		0
	145		0
	145		0
	145		0
	145		0
Figure 6C	Seroneutralization Marseille after reinfection Dimer-PEG4
	D0	D14	D21	D187
236	1	1200	1200	5600
242	1	266.667	1000	2400
245	1	66.6667	267	6500
246	1	350	400	150
Figure 6D	Seroneutralization Marseille after reinfection Monomer-PEG24
	D0	D12	D33	D36	D145
	1	100	200		2400
	1	1	1		6400
	1	1	200		1600
	1	200	167		3200
	1	100	200		6400
Figure 6E	Seroneutralization Biovivo D21
	D-1 Dimer-PEG4				D21 Dimer-PEG4				D-1 Monomer-PEG24				D21 Monomer-PEG24
27	1	1			200	100	200	200
30	1				800	800	1600	800
41	1				400	400	200	400
80	1	1			1600	800	1600	1600
29									1	1			400	400	800	800
81									1				1	100	50	1
Figure 6F	VSV Wuhan
D0	D21 Dimer-PEG4	D21 Monomer-PEG24
0	0.296	0.574
0	0.541	0.652
	0.789
Figure 6G	VSV XBB
D0	D21 Dimer-PEG4	D21 Monomer-PEG24
0	0.902	0.898
0	0.3966	1.433
	1.134

## Sheet: Figure S2
Figure S2	Viability assay on organotypic cultures
	Olfactive bulb					Cerebellum					Lungs
SDS	0.265	0.281	0.272	0.276	0.273	0.284	0.284	0.283	0.281	0.278	0.279	0.282	0.286	0.289	0.277
Ctrl	0.946	1.166	1.096	1.196		1.05	0.714	0.847	0.645	0.74	0.927	1.189	0.515	1.218	0.922
Dimer-PEG4	1.199	0.963	1.017	1.15	0.934	0.852	0.922	1.156	0.853	0.956	0.998	1.124	1.106	0.941	0.906
Monomer-PEG24	1.386	0.659	1.163	0.825		1.166	0.532	0.837	0.897	0.991	1.064	0.98	1.231	1.343	0.96

## Sheet: Figure S3
Figure S3	Assessment of peptide biodistribution in mice				n Dimer = 2M +2F / n PEG24 = 3M +3F per time point
	Dimer-PEG4		Monomer-PEG24
8H	1165.23	377.955	0.01	450.685	459.715	0.01	93.9482	208.069
24H	162.727	188.182	18.2853	77.8544	74.2323	157.026	120.076	15.7908
48H	0.0057	0.0063	257.102	331.718

## Sheet: Figure S4
Figure S3	Mice survival LD50
Figure S4 A Wuhan D614		n = 18 (9M+9F)				Figure S4 B Alpha		n = 8 (4F+4M) as indicated				Figure S4 C Beta		n = 6 (3F+3M) as indicated
	Days	103 PFU	104 PFU	105 PFU			Days	102 PFU	103 PFU	104 PFU			Days	102 PFU	103 PFU	104 PFU
c1	6	1				898 (F)	8	1				908 (M)	7	1
c2	6	1				934 (M)	7	1				906 (F)	22	1
c3	7	1				910 (M)	7		1			931 (M)	7		1
c4	7	1				926 (F)	7		1			953 (F)	8		1
c5	9	0				1294 (M)	5			1		922 (F)	6			1
c6	9	0				1296 (M)	5			1		948 (M)	7			1
d1	6		1			1324 (F)	5			1
d2	7		1			1331 (F)	5			1
d3	7		1
d4	8		1			Figure S4 D Delta		n = 19 (9F+10M)				Figure S4 E Omicron		n = 4 (2F+2M)
d5	9		1
d6	9		1				Days	103 PFU	104 PFU	105 PFU			Days	104 PFU
d7	9		0				6	1				1336 (F)	11	1
e1	6			1			7	1				1327 (F)	22	1
e2	6			1			21	0				1290 (M)	22	1
e3	6			1			21	0				1299 (M)	22	1
e4	7			1			21	0
e5	7			1			6		1
							6		1
							7		1
							7		1
							9		1
							21		0
							21		0
							21		0
							21		0
							5			1
							6			1
							6			1
							6			1
							7			1
Figure S4 F	n per group = 4M + 4F
	Omicron				Alpha
Brain	1.48457e+07	2.15897e+07	3.41654e+07	121704648	179564195	184914109	184988343
Lung	2.71428e+07	4.34573e+07	4.6858e+07	5.94863e+07	151242867	143647609	145775566	119855827
Liver	0	0	1.83588e+07	123431135	116232292	2.53417e+07	6.26365e+07	9.44272e+07
Kidney	2.92762e+07	1.61039e+07	39200179	4.34731e+07	6.05195e+07	8.72302e+07	134786065	125925259
Nasal Turb		2.43262e+07	3.4095e+07	5.82589e+07	134183771	105584478	120055779	127622557

## Sheet: figure S5
Figure S5-A	qPCR brain lung day 2		n 6 Ctrl = 3M + 3F / n 6 Dimer = 3M + 3F
	brain		lung
	Ctrl	Dimer-PEG4	Ctrl	Dimer-PEG4
	337273	768469	468649166	13743.3
	710339	1850.86	100.607	2.46724e+07
	2536.66	103.695	222466717	1.71178e+07
		323.401	1.39432e+06	29287.3
			396.764
Figure S5-B	qPCR organs day 5		n 6 Ctrl = 3M + 3F / n 6 Dimer = 3M + 3F
	brain		lung		Spleen		Liver		Kidney
	Ctrl	Dimer-PEG4	Ctrl	Dimer-PEG4	Ctrl	Dimer-PEG4	Ctrl	Dimer-PEG4	Ctrl	Dimer-PEG4
	124950000000	15.3031	393451807	101501414	29.2757	6772.08	20.0239	66.6209	385.889	35894.7
	1419473152	475.165	1.31635e+06	112293	78.9977	82.1085	130534	352.992	210888	709.164
	72735000000	8660.01	406091328	731047465	67.8368	160.257	6.80326	137.499	356.537	1477.33
	1832219154	4001.49	471219429	161431255	2388.93	9.39713	167.193	16.7087	20453.1	719.158
	165600000000	1841.42	328649476	1	66.7992	3.63301		15.6224	299.717	6132.05
	25794000000	655.097	851603796	9.48178e+06	11.3894	99.6979		305.33	1517.75	345.088
